# Supplementary material for: Optimizing the Rheological and Thermal Behavior of Polypropylene-Based Composites for Material Extrusion Additive Manufacturing Processes
Source: Polymers (Basel). 2023 May 11;15(10):2263. doi: 10.3390/polym15102263 (PMC10224435; doi:10.3390/polym15102263)
Supplement: Supplementary file 1 [file polymers-15-02263-s001.zip]

Archive with 1 entries (1 files):
- polymers-2382397-supplementary.pdf
